# Supplementary material for: The Depression, Anxiety, and Stress of Student-Athletes from a Pre- to Post-COVID-19 World
Source: Behav Sci (Basel). 2024 Jul 25;14(8):642. doi: 10.3390/bs14080642 (PMC11352066; doi:10.3390/bs14080642)
Supplement: Supplementary file 1 [file behavsci-14-00642-s001.zip]

Archive with 1 entries (1 files):
- behavsci-3059876-supplementary.pdf
